# Supplementary material for: Construction of an evaluation indicator system for humanistic care quality in nursing homes
Source: BMC Geriatr. 2026 May 8;26:899. doi: 10.1186/s12877-026-07623-3 (PMC13330427; doi:10.1186/s12877-026-07623-3)
Supplement: Supplementary file 2 — Supplementary Material 2. [file 12877_2026_7623_MOESM2_ESM.xlsx]

## Sheet: Expert Demographics 
Demographic information of the experts (n = 32)
Expert	Gender	Age	Education level	Professional title	Research field	Province	Type of institution	Professional years
1	Female	43	Bachelor’s degree	Associate senior	Geriatric nursing	Zhejiang Province	Tertiary hospitals	23
2	Female	40	Master’s degree	Associate senior	Geriatric nursing	Zhejiang Province	Elderly care institutions	18
3	Female	52	Bachelor’s degree	Associate senior	Geriatric nursing	Zhejiang Province	Elderly care institutions	34
4	Female	53	Bachelor’s degree	Senior	Nursing management	Zhejiang Province	Tertiary hospitals	35
5	Female	44	Bachelor’s degree	Senior	Elderly care services and management	Zhejiang Province	Elderly care institutions	20
6	Female	41	Doctoral degree	Associate senior	Geriatric nursing	Zhejiang Province	Universities	16
7	Male	56	Bachelor’s degree	Senior	Elderly care services and management	Zhejiang Province	Elderly care institutions	35
8	Female	47	Master’s degree	Associate senior	Nursing management	Sichuan Province	Tertiary hospitals	27
9	Female	59	Bachelor’s degree	Senior	Humanistic nursing	Sichuan Province	Elderly care institutions	40
10	Female	41	Bachelor’s degree	Middle	Elderly care services and management	Zhejiang Province	Elderly care institutions	23
11	Female	46	Bachelor’s degree	Middle	Elderly care services and management	Zhejiang Province	Elderly care institutions	27
12	Female	50	Bachelor’s degree	Senior	Geriatric nursing	Shanghai Municipality	Elderly care institutions	33
13	Female	42	Doctoral degree	Senior	Nursing management	Zhejiang Province	Tertiary hospitals	20
14	Female	59	Doctoral degree	Senior	Humanistic nursing	Zhejiang Province	Universities	40
15	Female	47	Master’s degree	Senior	Nursing management	Zhejiang Province	Elderly care institutions	30
16	Male	45	Master’s degree	Associate senior	Geriatric nursing	Zhejiang Province	Universities	23
17	Female	54	Bachelor’s degree	Senior	Geriatric nursing	Sichuan Province	Elderly care institutions	36
18	Female	55	Bachelor’s degree	Middle	Elderly care services and management	Zhejiang Province	Elderly care institutions	36
19	Female	45	Doctoral degree	Associate senior	Geriatric nursing	Sichuan Province	Universities	24
20	Female	59	Bachelor’s degree	Senior	Nursing management	Xinjiang Uygur Autonomous Region	Tertiary hospitals	41
21	Female	46	Bachelor’s degree	Senior	Nursing management	Zhejiang Province	Tertiary hospitals	26
22	Female	39	Bachelor’s degree	Middle	Geriatric nursing	Zhejiang Province	Tertiary hospitals	14
23	Female	42	Bachelor’s degree	Middle	Humanistic nursing	Zhejiang Province	Tertiary hospitals	18
24	Female	44	Master’s degree	Associate senior	Humanistic nursing	Xinjiang Uygur Autonomous Region	Elderly care institutions	21
25	Female	58	Bachelor’s degree	Middle	Elderly care services and management	Zhejiang Province	Elderly care institutions	30
26	Female	52	Bachelor’s degree	Senior	Nursing management	Zhejiang Province	Tertiary hospitals	34
27	Female	38	Bachelor’s degree	Associate senior	Elderly care services and management	Zhejiang Province	Elderly care institutions	17
28	Female	55	Bachelor’s degree	Associate senior	Elderly care services and management	Zhejiang Province	Elderly care institutions	35
29	Female	50	Bachelor’s degree	Senior	Nursing management	Shanghai Municipality	Elderly care institutions	32
30	Female	54	Bachelor’s degree	Associate senior	Nursing management	Zhejiang Province	Tertiary hospitals	35
31	Female	41	Master’s degree	Senior	Humanistic nursing	Zhejiang Province	Tertiary hospitals	18
32	Female	58	Bachelor’s degree	Senior	Nursing management	Shanghai Municipality	Universities	40

## Sheet: R1primary-level indicators
专家	I-1	I-2	I-3
1	5	5	5
2	5	4	4
3	5	5	5
4	5	5	5
5	5	5	5
6	5	5	5
7	5	5	5
8	5	5	5
9	5	5	5
10	5	5	5
11	5	5	4
12	5	5	5
13	5	5	5
14	5	5	5
15	5	5	5
16	5	5	5
17	5	5	5
18	5	5	5
19	5	5	5
20	5	5	5
21	5	5	5
22	5	5	5
23	5	5	5
24	5	5	5
25	5	5	4
26	5	5	4
27	5	5	5
28	5	5	5
29	5	5	5
30	5	5	5
31	5	5	5
32	5	5	5

## Sheet: R1secondary-level indicators
专家	II-1	II-2	II-3	II-4	II-5	II-6	II-7	II-8	II-9	II-10	II-11	II-12	II-13	II-14
1	5	5	5	5	5	5	5	5	5	5	5	5	5	5
2	5	5	4	5	5	5	5	5	5	5	5	5	5	4
3	5	5	5	5	5	5	5	5	5	5	5	5	5	5
4	5	5	5	5	5	5	5	5	5	5	5	5	5	5
5	5	5	5	5	5	4	4	4	5	5	5	5	5	5
6	5	4	3	4	3	4	5	5	5	5	5	3	5	4
7	5	5	5	5	5	5	5	5	5	5	5	5	5	5
8	5	5	5	5	5	5	5	5	5	5	5	5	5	5
9	5	5	5	5	5	5	5	5	5	5	4	5	5	4
10	5	5	5	5	5	5	5	5	5	5	5	5	5	5
11	5	4	4	4	5	5	5	5	5	5	4	4	4	4
12	5	5	5	5	5	5	5	5	5	4	5	5	5	4
13	5	4	3	4	5	5	5	5	4	5	5	4	4	4
14	5	5	5	5	5	5	5	5	5	5	5	5	5	5
15	5	5	5	5	5	5	5	5	5	5	5	5	5	5
16	5	5	5	5	5	5	5	5	5	5	5	5	5	5
17	5	5	4	5	5	5	4	4	4	4	5	4	5	5
18	5	5	5	4	5	5	5	5	5	5	5	5	5	5
19	5	5	5	5	5	4	5	5	5	5	5	5	5	5
20	5	5	5	4	5	5	5	4	5	4	4	5	5	5
21	5	5	5	4	5	5	5	5	5	5	5	5	5	5
22	4	5	5	4	5	5	4	4	4	4	4	4	4	5
23	5	5	5	4	5	5	4	5	5	4	5	5	4	4
24	5	5	5	4	5	5	5	5	5	5	5	5	5	5
25	5	5	5	5	5	5	4	5	5	4	5	5	5	4
26	5	5	4	4	5	5	5	5	5	5	5	5	3	3
27	5	5	5	4	5	5	4	5	5	4	5	5	4	4
28	5	5	5	5	5	5	5	5	5	5	5	5	5	5
29	5	5	5	5	5	5	5	5	5	5	5	5	5	5
30	5	5	5	4	5	5	4	5	5	4	5	5	4	4
31	5	5	5	4	5	5	4	5	5	4	5	5	4	4
32	5	5	5	5	5	5	5	5	5	5	5	5	5	5

## Sheet: R1tertiary-level indicators
专家	III-1	III-2	III-3	III-4	III-5	III-6	III-7	III-8	III-9	III-10	III-11	III-12	III-13	III-14	III-15	III-16	III-17	III-18	III-19	III-20	III-21	III-22	III-23	III-24	III-25	III-26	III-27	III-28	III-29	III-30	III-31	III-32	III-33	III-34	III-35	III-36	III-37	III-38	III-39	III-40	III-41	III-42	III-43	III-44	III-45	III-46	III-47	III-48	III-49
1	5	5	5	5	5	5	5	5	5	5	5	5	5	5	5	5	3	5	5	5	5	5	5	5	5	5	5	5	4	5	5	5	5	5	5	5	5	5	5	5	5	5	5	5	5	5	5	5	5
2	5	5	5	5	5	4	5	5	5	4	5	5	5	5	5	5	5	4	5	5	5	5	5	5	5	5	5	5	4	4	5	5	5	5	5	5	5	4	5	5	5	5	5	5	5	5	5	5	5
3	5	5	5	5	5	5	5	5	5	5	5	4	4	5	5	5	4	4	5	5	5	5	5	5	5	5	5	5	4	4	4	5	5	5	5	5	5	5	5	5	5	4	5	5	5	5	5	5	5
4	5	5	5	5	5	5	5	5	5	5	5	5	5	5	5	5	5	4	5	5	5	5	5	5	5	5	5	5	5	5	5	5	5	5	5	5	5	4	5	5	5	5	5	5	5	5	5	5	5
5	5	5	5	5	4	4	4	4	4	4	5	5	5	4	4	4	4	3	4	4	4	4	4	4	4	4	4	5	5	4	4	4	4	4	5	5	5	4	5	5	4	4	5	5	5	5	4	5	5
6	4	5	5	4	4	5	5	5	4	3	4	4	4	4	5	4	3	4	5	5	5	4	4	4	4	4	4	5	3	3	4	4	4	5	5	5	4	4	4	5	4	4	4	4	5	5	4	5	4
7	5	5	5	5	5	5	5	5	5	4	5	5	5	5	5	5	5	5	5	5	4	5	5	5	5	5	5	5	5	4	5	5	5	5	5	5	5	4	5	5	5	5	5	5	5	5	5	5	5
8	5	5	5	5	5	5	5	5	5	5	5	5	5	5	5	5	5	5	5	5	5	5	5	5	5	5	5	5	5	5	5	5	5	5	5	5	5	5	5	5	5	5	5	5	5	5	5	5	5
9	5	5	4	4	5	5	2	5	5	5	4	5	5	4	5	5	4	3	5	5	5	5	5	5	5	5	5	5	5	3	5	5	4	3	5	5	5	4	4	4	3	4	5	5	5	5	4	4	5
10	5	5	5	5	5	4	5	5	5	5	5	5	5	5	5	5	5	5	5	5	5	5	5	5	5	5	5	5	5	5	5	5	5	5	5	5	5	5	5	5	5	5	5	5	5	5	5	5	5
11	4	5	5	5	4	4	4	4	4	4	4	4	3	5	4	5	4	3	5	4	4	5	5	5	5	5	4	4	4	4	4	4	4	4	5	5	5	4	4	4	4	4	4	4	5	4	4	5	5
12	5	5	5	5	4	4	4	4	4	4	4	5	5	5	5	5	4	3	5	5	5	5	5	5	5	5	5	5	5	4	5	5	5	5	5	5	5	5	4	5	5	5	5	5	5	5	5	5	5
13	5	5	5	5	5	3	3	3	3	5	5	5	5	5	5	5	5	5	5	5	5	5	5	5	5	5	5	5	5	5	5	5	5	5	5	5	5	5	5	5	5	5	3	5	5	5	5	5	5
14	5	5	5	5	5	5	5	5	5	5	5	5	5	5	5	5	5	5	5	5	5	5	5	5	5	5	5	5	5	5	5	5	5	5	3	5	5	5	5	3	5	5	3	5	5	5	5	5	5
15	5	5	5	5	5	5	5	4	5	5	5	5	5	5	5	5	5	5	5	5	5	5	5	5	5	5	5	5	4	4	5	5	5	5	5	5	5	5	5	5	5	5	5	5	5	5	5	5	5
16	5	5	5	5	5	5	4	5	3	5	5	5	5	5	5	5	3	3	5	5	4	5	5	5	5	5	5	5	3	4	5	5	5	5	5	5	5	5	5	5	4	4	4	4	4	4	4	4	5
17	4	4	4	4	4	4	5	5	4	4	4	4	4	4	4	4	3	3	5	5	4	4	4	4	4	4	4	4	4	4	4	4	4	4	4	4	5	5	5	5	4	4	4	5	5	5	4	5	5
18	5	5	4	4	5	5	5	5	4	5	5	5	5	5	5	5	4	4	5	5	5	5	5	5	5	5	4	5	4	4	5	5	3	4	5	5	5	5	5	5	4	4	5	5	5	5	4	5	5
19	4	5	4	5	5	5	5	4	5	5	5	5	5	5	5	5	4	5	5	5	5	5	5	5	5	5	5	5	4	4	5	5	5	5	5	5	5	4	5	5	5	5	5	5	5	5	5	5	5
20	5	5	5	4	4	4	5	4	4	4	5	4	5	4	4	5	5	4	4	5	5	5	5	5	5	5	5	5	4	4	4	4	4	4	5	5	4	4	4	5	4	4	4	4	5	5	4	5	4
21	5	5	5	5	5	5	3	3	3	5	5	5	5	5	5	5	5	5	5	5	5	5	5	5	5	5	5	5	5	5	5	5	4	3	5	5	5	5	5	5	5	5	5	5	5	5	5	5	5
22	4	5	4	4	5	5	4	4	4	4	5	4	4	4	5	5	5	4	5	5	5	5	5	5	4	5	4	4	4	4	4	4	4	4	5	4	4	4	4	4	4	4	4	4	4	4	4	4	5
23	5	5	4	4	5	5	5	5	4	4	4	4	4	4	4	5	4	4	5	5	5	5	5	5	5	5	5	5	4	5	5	5	5	5	5	5	5	5	5	5	4	5	4	4	5	5	4	5	5
24	4	5	5	5	5	5	5	5	5	4	4	4	5	5	5	5	4	4	5	5	5	5	5	5	5	5	4	5	4	4	5	5	5	5	5	5	5	4	5	5	5	4	5	5	5	5	5	5	5
25	5	5	4	4	3	4	5	4	5	5	5	5	4	4	4	4	2	4	5	5	5	5	5	4	5	5	3	5	3	4	4	3	4	3	5	5	5	4	5	5	4	4	5	5	5	5	4	5	5
26	4	5	4	4	5	5	5	4	4	5	5	4	4	4	5	5	3	3	5	5	5	5	5	5	5	5	5	5	3	4	4	4	3	4	4	5	5	5	5	5	5	4	4	5	5	5	5	5	5
27	5	5	5	5	5	4	5	5	5	4	4	5	5	5	5	5	4	4	5	5	4	5	5	5	5	5	5	5	3	4	5	5	5	5	5	5	5	5	5	5	5	5	5	5	5	5	5	5	5
28	5	5	5	5	5	5	5	5	5	5	5	5	4	5	5	5	4	5	5	5	4	5	5	5	5	5	5	5	5	5	5	5	4	4	5	5	5	5	5	5	5	5	5	5	5	5	4	5	5
29	5	5	5	5	5	5	5	5	5	5	5	5	5	5	5	5	5	5	5	5	5	5	5	5	5	5	5	5	5	5	5	5	5	5	5	5	5	5	5	5	5	5	5	5	5	5	5	5	5
30	5	5	4	4	5	5	5	5	4	4	4	4	4	4	4	5	4	4	5	5	5	5	5	5	5	5	5	5	4	5	5	5	5	5	5	5	5	5	5	5	4	5	4	4	5	5	4	5	5
31	5	5	5	5	5	5	5	5	5	4	5	5	5	5	5	5	5	5	5	5	4	5	5	5	5	5	5	5	5	4	5	5	5	5	5	5	5	4	5	5	5	5	5	5	5	5	5	5	5
32	5	5	5	5	5	5	5	5	5	4	5	5	5	5	5	5	5	4	5	5	5	5	5	5	5	5	5	5	4	4	4	5	5	5	5	5	5	5	5	5	4	4	5	5	5	5	5	5	5
[truncated: 21 more columns]

## Sheet: R2primary-level indicators
专家	I-1	I-2	I-3
1	4	5	5
2	5	5	5
3	5	5	5
4	5	5	5
5	5	5	4
6	5	5	5
7	5	5	5
8	5	5	5
9	5	5	5
10	5	5	5
11	5	5	5
12	5	5	5
13	5	5	5
14	5	5	5
15	5	5	5
16	5	5	5
17	5	5	5
18	5	5	5
19	5	5	5
20	5	5	5
21	5	5	5
22	5	5	4
23	5	5	5
24	5	5	5
25	5	5	5
26	5	5	5
27	5	5	5
28	5	5	5
29	5	5	5
30	5	5	5
31	5	5	5
32	5	5	5

## Sheet: R2secondary-level indicators
专家	II-1	II-2	II-3	II-4	II-5	II-6	II-7	II-8	II-9	II-10	II-11
1	5	5	4	5	5	4	5	5	5	4	5
2	5	5	4	5	5	4	5	5	5	4	5
3	5	5	4	5	5	4	5	5	5	4	5
4	5	5	4	5	5	4	5	5	5	4	5
5	5	5	5	5	5	5	5	5	5	5	3
6	5	5	4	5	5	3	5	5	5	5	4
7	5	5	5	5	5	5	5	5	5	5	5
8	5	5	5	5	5	5	5	5	5	5	4
9	5	5	5	5	5	4	5	5	5	5	5
10	5	5	5	5	5	5	5	5	5	5	4
11	5	5	4	5	5	4	5	5	5	4	4
12	5	5	5	5	5	5	5	5	5	5	5
13	5	5	4	5	5	5	5	4	5	4	4
14	5	5	5	5	5	4	5	5	5	5	5
15	5	5	5	5	5	4	5	4	5	4	4
16	5	5	4	5	5	5	5	5	5	4	5
17	5	5	4	5	5	4	5	5	5	5	4
18	5	5	5	5	5	4	5	5	5	5	5
19	5	5	5	5	5	5	5	5	5	5	5
20	5	5	4	5	5	4	5	5	5	5	4
21	5	5	4	5	5	4	5	5	5	4	5
22	5	4	4	4	4	4	4	4	4	4	4
23	5	5	5	5	5	5	5	5	5	5	5
24	5	5	4	5	4	4	5	5	5	5	4
25	5	5	5	5	5	4	5	5	5	5	5
26	5	5	5	5	5	5	5	5	5	5	5
27	5	5	5	5	5	5	5	5	5	5	5
28	5	5	4	5	5	4	5	5	5	4	5
29	5	5	4	5	5	4	5	5	5	4	5
30	5	5	4	5	5	4	5	5	5	4	5
31	5	5	4	5	5	4	5	5	5	4	5
32	5	5	5	5	5	5	5	5	5	5	4

## Sheet: R2tertiary-level indicators
专家	III-1	III-2	III-3	III-4	III-5	III-6	III-7	III-8	III-9	III-10	III-11	III-12	III-13	III-14	III-15	III-16	III-17	III-18	III-19	III-20	III-21	III-22	III-23	III-24	III-25	III-26	III-27	III-28	III-29	III-30	III-31	III-32	III-33	III-34	III-35	III-36	III-37	III-38	III-39	III-40
1	4	5	4	5	4	5	5	5	4	4	4	4	5	4	5	5	5	5	4	4	5	5	4	4	4	5	4	5	4	4	4	5	4	5	4	5	4	3	5	3
2	4	5	4	5	4	5	5	5	4	4	4	4	5	4	5	5	5	5	4	4	5	5	4	4	4	5	4	5	4	4	4	5	4	5	3	5	4	3	5	3
3	4	5	4	5	4	5	5	5	4	4	4	4	5	4	5	5	5	5	4	4	5	5	4	4	4	5	4	5	4	4	4	5	4	5	3	5	4	3	5	3
4	4	5	4	5	4	5	5	5	4	4	4	4	5	4	5	5	5	5	4	4	5	5	4	4	4	5	4	5	4	4	4	5	4	5	5	5	4	3	5	3
5	5	4	4	5	5	5	5	4	5	5	5	4	5	4	5	5	5	5	5	5	5	5	5	5	5	5	5	5	5	5	5	5	5	5	5	5	5	5	5	5
6	5	5	4	5	5	5	5	5	5	5	5	5	5	5	5	5	4	5	5	5	5	5	4	5	4	5	5	5	5	5	5	5	5	5	4	5	4	5	5	5
7	5	5	5	4	5	5	5	5	5	5	5	5	4	5	5	5	5	5	5	5	5	5	4	4	4	4	5	5	5	5	5	5	5	5	5	5	5	5	5	5
8	5	5	5	5	5	5	5	5	5	5	5	5	5	5	5	5	5	5	5	5	5	5	5	5	5	5	5	5	5	5	5	5	5	5	5	5	5	5	5	5
9	5	5	4	5	5	5	5	5	5	5	5	5	5	5	5	5	4	5	4	5	5	5	5	5	5	5	5	5	5	5	5	5	5	5	5	5	5	5	5	5
10	5	5	5	5	5	5	4	5	5	5	5	5	4	5	5	4	4	4	5	5	5	5	4	5	4	4	5	5	5	5	4	4	5	5	3	5	5	4	5	4
11	5	5	4	5	5	5	5	5	5	4	5	4	4	4	5	5	5	5	4	4	5	5	5	4	5	4	5	5	5	4	4	5	4	5	5	4	4	5	5	5
12	5	5	4	5	5	5	5	5	5	5	5	5	4	5	5	5	5	5	5	5	5	5	5	5	5	5	5	5	5	5	5	5	4	4	4	5	5	5	5	5
13	5	5	4	5	3	5	4	4	5	5	5	5	5	5	5	5	5	5	5	5	4	4	5	4	5	5	4	4	4	4	4	5	5	5	5	5	5	4	5	4
14	5	5	4	5	5	5	5	5	5	5	5	5	5	5	5	5	4	5	4	5	5	5	5	5	5	5	5	5	5	5	5	5	5	5	5	5	5	5	5	5
15	5	5	4	5	4	4	4	5	4	4	5	4	3	3	4	5	4	4	3	4	4	5	4	4	3	3	5	5	5	4	5	4	4	4	4	4	4	4	5	4
16	5	5	4	5	5	5	5	5	5	4	5	5	5	5	5	5	5	5	4	4	5	5	5	5	5	5	5	5	5	5	5	5	4	5	5	5	5	5	5	5
17	4	5	5	5	5	5	5	5	4	5	5	4	4	4	5	4	5	5	4	4	5	5	4	4	4	4	5	5	4	4	5	5	5	5	5	4	4	4	5	4
18	5	5	4	5	5	5	5	5	5	5	5	5	5	5	5	5	5	5	5	5	5	5	5	5	5	5	5	5	5	5	5	5	5	5	5	5	5	5	5	5
19	5	5	5	5	5	5	5	5	5	5	5	5	5	5	5	5	5	5	5	5	5	5	5	5	5	5	5	5	5	5	4	5	5	5	4	5	5	5	5	5
20	5	5	5	5	5	5	5	5	5	5	5	5	5	5	5	5	5	5	5	5	5	5	5	5	5	5	5	5	5	5	5	5	5	5	5	5	5	5	5	5
21	4	5	4	5	4	5	5	5	4	4	4	4	5	4	5	5	5	5	4	4	5	5	4	4	4	5	4	5	4	4	4	5	4	5	5	5	4	3	5	3
22	5	5	5	5	5	5	5	4	4	4	4	4	4	4	4	3	4	4	4	4	4	4	4	4	4	4	3	3	3	3	3	3	3	3	3	4	4	4	4	4
23	5	5	5	5	5	5	5	5	5	5	5	5	5	5	5	5	5	5	5	5	5	5	5	5	5	5	5	5	5	5	5	5	5	5	5	5	5	5	5	5
24	5	5	4	5	5	5	4	5	4	5	5	5	4	4	5	5	5	5	4	4	4	5	4	4	5	4	5	5	5	5	5	5	5	5	3	5	5	5	5	5
25	5	5	5	5	5	5	5	5	5	5	5	5	5	5	5	5	5	5	5	5	5	5	5	5	5	4	5	5	5	5	5	5	5	5	5	5	5	5	5	5
26	5	5	4	5	5	5	5	5	5	5	5	5	5	5	5	5	5	5	5	5	5	5	5	5	5	5	5	5	5	5	5	5	5	5	3	5	5	5	5	5
27	5	5	5	5	5	5	5	5	5	5	5	5	5	5	5	5	5	5	5	5	5	5	5	5	5	5	5	5	5	5	5	5	5	5	5	5	5	5	5	5
28	4	5	4	5	4	5	5	5	4	4	4	4	5	4	5	5	5	5	4	4	5	5	4	4	4	5	4	5	4	4	4	5	4	5	5	5	4	3	5	3
29	4	5	4	5	4	5	5	5	4	4	4	4	5	4	5	5	5	5	4	4	5	5	4	4	4	5	4	5	4	4	4	5	4	5	4	5	4	3	5	3
30	4	5	4	5	4	5	5	5	4	4	4	4	5	4	5	5	5	5	4	4	5	5	4	4	4	5	4	5	4	4	4	5	4	5	5	5	4	3	5	3
31	4	5	4	5	4	5	5	5	4	4	4	4	5	4	5	5	5	5	4	4	5	5	4	4	4	5	4	5	4	4	4	5	4	5	3	5	4	3	5	3
32	5	5	4	4	5	5	5	5	5	5	5	5	4	5	5	5	5	5	5	5	5	5	5	5	5	5	5	5	5	4	5	5	5	5	4	5	4	5	5	5
